# Supplementary material for: Genome-wide associations for benign prostatic hyperplasia reveal a genetic correlation with serum levels of PSA
Source: Nat Commun. 2018 Nov 8;9:4568. doi: 10.1038/s41467-018-06920-9 (PMC6224563; doi:10.1038/s41467-018-06920-9)
Supplement: Supplementary file 3 — Supplementary Data 1 [file 41467_2018_6920_MOESM3_ESM.xls]

## Sheet: Sheet1
Supplementary Data file 1. Functional annotation of lead- and correlated variants at BPH/LUTS risk loci.
Locus	Lead variant	Position (B38)	LD class (n)	Genes linked (n)	Linked gene(s) symbol	Gene link conf.	Gene link details	VEP impact	VEP biotype	Transcription factors, with significantly impacted binding; based on PWM-match factor	H3K27ac score in 118 different cell-types or primary tissues
2p16.1	rs2556378	60535367	6	1	PAPOLG	1	PAPOLG:1:eqtlw|1	LOWEST	.	GATA3	[ 136 ] : neural_cell,[ 131 ] : epithelial_cell_of_prostate,[ 116 ] : VCaP,[ 87 ] : B_cell,[ 67 ] : neutrophil,[ 62 ] : bipolar_neuron,[ 54 ] : Karpas-422,[ 50 ] : DOHH2,[ 40 ] : hepatocyte
2p16.1	rs10180282	60351708	10	1	AC007381.3	1	AC007381.3:10:eqtlw|10	LOWEST	promoter_flanking_region	RUNX3	[ 978 ] : DOHH2,[ 760 ] : OCI-LY7,[ 758 ] : OCI-LY3,[ 663 ] : SUDHL6,[ 492 ] : B_cell,[ 451 ] : Karpas-422,[ 296 ] : spleen
5p15.33	rs381949	1322353	59	7	CLPTM1L	0.0869565	CLPTM1L:69:eqtlw|35,fantome|12,fantomp|4,vep_low|12,vep_moderate|1,TERT:63:eqtlw|51,fantome|12,SLC6A3:12:fantome|12,SLC6A18:10:fantome|10,SLC12A7:6:fantome|6,LPCAT1:5:fantome|5,SLC6A19:4:fantome|4	LOW,LOWEST,MODERATE.	CTCF_binding_site,enhancer,promoter,promoter_flanking_region	BHLHE40,CTCF,EGR1,EGR2,GLIS1,GLIS2,KLF1,MAX,MXI1,MYC,NFIC,PATZ1,RAD21,REST,RUNX3,SIN3A,WT1,ZBTB33,ZNF143	[ 23665 ] : RWPE1,[ 23665 ] : RWPE1,[ 3002 ] : RWPE2,[ 3002 ] : RWPE2,[ 1183 ] : OCI-LY7,[ 1057 ] : epithelial_cell_of_prostate,[ 1057 ] : epithelial_cell_of_prostate,[ 1010 ] : DOHH2,[ 914 ] : SUDHL6,[ 817 ] : OCI-LY1,[ 651 ] : MM_1S
5p15.33	rs2853677	1287079	1	0	.	0	.	LOWEST	.	SCRT2	.
5q22.1	rs10054105	111573636	120	1	STARD4	1	STARD4:23:fantome|23	LOWEST.	CTCF_binding_site,open_chromatin_region,CTCF_binding_site,promoter_flanking_region,enhancer,promoter_flanking_region	ATF2,ATF7,CEBPB,MAFK,NFE2,ZSCAN4	[ 1069 ] : RWPE1,[ 120 ] : smooth_muscle_cell,[ 96 ] : cardiac_muscle_cell,[ 58 ] : mesenchymal_stem_cell,[ 57 ] : RWPE2,[ 44 ] : fibroblast_of_arm,[ 39 ] : SK-N-SH
5q31.1	rs677394	135271869	7	0	.	0	.	LOWEST	enhancer,promoter_flanking_region	CEBPB	[ 31 ] : skeletal_muscle_tissue,[ 20 ] : smooth_muscle_cell
6p22.1	rs200476	27800570	15	39	OR2B8P,ZNF603P	0.0757576	OR2B8P:66:eqtl|11,eqtlw|11,ZNF603P:66:eqtl|11,eqtlw|11,ZNF602P:61:eqtl|10,eqtlw|11,ZSCAN26:41:eqtl|6,eqtlw|11,OR2B7P:16:eqtl|1,eqtlw|11,HIST1H2BK:12:eqtlw|9,fantome|3,HIST1H3J:11:eqtlw|11,PRSS16:11:eqtlw|11,ZKSCAN3:11:eqtlw|11,ZNF165:11:eqtlw|11,ZNF192P1:11:eqtlw|11,ZNF204P:11:eqtlw|11,ZSCAN16-AS1:11:eqtlw|11,ZSCAN31:11:eqtlw|11,ZKSCAN4:8:eqtlw|8,ZSCAN23:8:eqtlw|8,RSL24D1P1:6:eqtlw|6,GPR89P:5:eqt…	LOW,LOWEST	enhancer,promoter_flanking_region	ATF1,ATF3,ATF7,ETS1,HDAC2,MAX,NFIC,SIN3A,SREBF2,TEAD4,ZBTB33,ZNF524	[ 401 ] : epithelial_cell_of_prostate,[ 119 ] : HCT116,[ 97 ] : RWPE2,[ 97 ] : RWPE2,[ 37 ] : A549_dexamethasone,[ 24 ] : PC-9,[ 24 ] : PC-9
10p12.31	rs148678804	22138360	6	6	DNAJC1	0.333333	DNAJC1:3:fantome|3,BMI1:2:fantome|2,COMMD3:1:fantome|1,COMMD3-BMI1:1:fantome|1,EBLN1:1:fantome|1,SPAG6:1:fantome|1	LOWEST	promoter	EGR2,EP300,GLIS1,IKZF1,ZBTB33	[ 252 ] : KMS-11,[ 199 ] : CD14-positive_monocyte,[ 137 ] : PC-3,[ 137 ] : A549_dexamethasone,[ 131 ] : spleen,[ 123 ] : CD4-positive_helper_T_cell,[ 119 ] : stomach,[ 117 ] : sigmoid_colon,[ 111 ] : ascending_aorta,[ 91 ] : B_cell
10p12.31	rs7906649	22021369	18	1	DNAJC1	1	DNAJC1:4:fantome|4	LOWEST.	enhancer,promoter_flanking_region	.	[ 40 ] : VCaP,[ 38 ] : CD4-positive_helper_T_cell,[ 20 ] : C4-2B,[ 18 ] : PC-3,[ 11 ] : B_cell,[ 11 ] : T-cell,[ 11 ] : T-cell
10q26.12	rs11199879	121285698	53	0	.	0	.	LOWEST.	enhancer	GATA2,H2AFZ,MAX,YY1	[ 98 ] : HUES48,[ 51 ] : VCaP,[ 43 ] : HUES64,[ 42 ] : thyroid_gland,[ 40 ] : rectal_smooth_muscle_tissue,[ 27 ] : induced_pluripotent_stem_cell,[ 26 ] : mucosa_of_rectum
10q26.12	rs4548546	120870067	182	4	WDR11	0.0614137	WDR11:863:eqtl|135,eqtlw|135,fantome|30,fantomp|1,vep_low|21,RP11-95I16.4:810:eqtl|135,eqtlw|135,WDR11-AS1:123:eqtlw|123,LOC283089:2:fantomp|1	LOW,LOWEST.	TF_binding_site,enhancer,promoter	ATF7,FOXA1	[ 555 ] : epithelial_cell_of_prostate,[ 440 ] : B_cell,[ 403 ] : RWPE1,[ 212 ] : RWPE2,[ 181 ] : OCI-LY3,[ 153 ] : CD14-positive_monocyte,[ 116 ] : natural_killer_cell,[ 109 ] : VCaP
10q26.12	rs2981575	121586602	28	1	FGFR2	1	FGFR2:6:fantome|5,vep_low|1	LOW,LOWEST.	enhancer	.	[ 188 ] : bipolar_neuron,[ 127 ] : induced_pluripotent_stem_cell,[ 76 ] : HUES48,[ 76 ] : HUES64,[ 46 ] : epithelial_cell_of_prostate,[ 40 ] : MCF-7,[ 36 ] : C4-2B,[ 34 ] : gastroesophageal_sphincter,[ 30 ] : sigmoid_colon,[ 30 ] : esophagus_muscularis_mucosa
11p15.5	rs72878024	199492	34	19	BET1L	0.418605	BET1L:43:eqtlw|22,fantome|14,fantomp|1,vep_low|5,PSMD13:25:eqtlw|8,fantome|14,vep_low|3,ODF3:17:fantome|7,fantomp|2,vep_low|2,vep_moderate|2,RIC8A:16:fantome|14,vep_low|2,LINC01001:15:eqtlw|15,SIRT3:14:fantome|14,SCGB1C1:13:fantome|11,vep_low|2,ANO9:12:eqtlw|9,fantome|3,IFITM1:11:fantome|11,NLRP6:9:fantome|9,ATHL1:8:fantome|8,IFITM2:8:fantome|8,IFITM3:8:fantome|8,IFITM5:8:fantome|8,B4GALNT4:4:fan…	LOW,LOWEST,MODERATE.	CTCF_binding_site,enhancer,promoter_flanking_region	.	[ 504 ] : neutrophil,[ 113 ] : spleen,[ 60 ] : CD14-positive_monocyte,[ 58 ] : Peyer_s_patch,[ 40 ] : RWPE1,[ 39 ] : small_intestine,[ 36 ] : KOPT-K1,[ 15 ] : CD4-positive_helper_T_cell
12q24.21	rs2555019	114230813	10	1	TBX5	1	TBX5:1:fantome|1	LOWEST	.	.	[ 30 ] : cardiac_muscle_cell
12q24.21	rs8853	114671102	12	1	TBX3	1	TBX3:5:fantome|2,vep_low|3	LOW,LOWEST.	CTCF_binding_site,promoter_flanking_region,promoter_flanking_region	CTCF,REST	[ 2878 ] : 22Rv1_17?-hydroxy-5?-androstan-3-one,[ 2561 ] : RWPE1,[ 2255 ] : 22Rv1,[ 949 ] : epithelial_cell_of_prostate,[ 628 ] : RWPE2,[ 566 ] : C4-2B,[ 340 ] : VCaP
13q14.3	rs1638703	50514220	65	1	RNASEH2B-AS1	1	RNASEH2B-AS1:6:eqtlw|6	LOWEST.	enhancer,promoter_flanking_region	ATF7,JUND,NFIB,NFIC,NR2F1,NR2F6,RAD21,ZBTB33	[ 1016 ] : DOHH2,[ 1016 ] : DOHH2,[ 851 ] : OCI-LY7,[ 696 ] : OCI-LY1,[ 683 ] : Karpas-422,[ 683 ] : Karpas-422,[ 402 ] : SUDHL6,[ 317 ] : KOPT-K1,[ 317 ] : KOPT-K1,[ 266 ] : MM_1S,[ 266 ] : MM_1S
13q14.3	rs6561599	50904782	11	3	RNASEH2B	0.261538	RNASEH2B:65:eqtl|8,eqtlw|8,fantome|6,fantomp|2,vep_low|7,RNASEH2B-AS1:48:eqtl|8,eqtlw|8,DLEU7:6:fantome|6	LOW,LOWEST.	enhancer,promoter	BACH1,BHLHE40,ELF1,ELF4,MAX,MAZ,MXI1,NR2F1,PATZ1,RAD21,RUNX3,TBP,TCF12,YY1,ZBTB7A	[ 805 ] : RWPE1,[ 740 ] : 22Rv1_17?-hydroxy-5?-androstan-3-one,[ 519 ] : B_cell,[ 462 ] : 22Rv1,[ 440 ] : C4-2B,[ 429 ] : KOPT-K1,[ 394 ] : spleen,[ 183 ] : CD4-positive_helper_T_cell
17q12	rs11651052	37742390	8	4	DDX52,DUSP14,HNF1B,SYNRG	0	DDX52:3:fantome|3,DUSP14:3:fantome|3,HNF1B:3:fantome|3,SYNRG:3:fantome|3	LOWEST	enhancer,promoter	EP300,H2AFZ,IKZF2,REST,TBX21,TFAP4,YY1,ZBTB33	[ 1365 ] : VCaP,[ 319 ] : A549_ethanol,[ 317 ] : A549_dexamethasone,[ 161 ] : body_of_pancreas,[ 135 ] : epithelial_cell_of_prostate,[ 123 ] : hepatocyte,[ 110 ] : mesenchymal_stem_cell,[ 85 ] : stomach,[ 71 ] : small_intestine
18q11.2	rs9958656	22324181	12	3	CTAGE1	0.125	CTAGE1:8:fantome|8,GATA6:7:fantome|7,MIB1:1:fantome|1	LOWEST.	CTCF_binding_site,enhancer,CTCF_binding_site,promoter_flanking_region,enhancer,promoter_flanking_region	SPI1	[ 67 ] : adrenal_gland,[ 27 ] : hepatocyte,[ 27 ] : subcutaneous_abdominal_adipose_tissue,[ 24 ] : right_atrium_auricular_region,[ 14 ] : uterus,[ 14 ] : right_cardiac_atrium,[ 12 ] : CD14-positive_monocyte,[ 11 ] : right_lobe_of_liver
18q11.2	rs17670370	22454054	58	2	CTAGE1	0.666667	CTAGE1:3:fantome|3,ESCO1:1:eqtlw|1	LOWEST.	CTCF_binding_site,enhancer,open_chromatin_region,promoter_flanking_region	.	[ 312 ] : PC-3,[ 152 ] : epithelial_cell_of_prostate,[ 136 ] : smooth_muscle_cell,[ 122 ] : RWPE2,[ 102 ] : SK-N-SH,[ 68 ] : fibroblast_of_arm,[ 47 ] : osteoblast
19q12	rs11084596	31614073	1	0	.	0	.	LOWEST	CTCF_binding_site	.	[ 14 ] : esophagus_squamous_epithelium,[ 11 ] : adrenal_gland
20q13.33	rs200383755	62475466	1	1	GATA5	1	GATA5:4:fantomp|1,vep_moderate|1	MODERATE	promoter_flanking_region	ZBTB33	[ 82 ] : small_intestine,[ 64 ] : stomach,[ 62 ] : Peyer_s_patch,[ 32 ] : hepatocyte,[ 16 ] : cardiac_muscle_cell,[ 15 ] : large_intestine,[ 14 ] : right_atrium_auricular_region
20q13.33	rs6061244	62466597	1	1	GATA5	1	GATA5:1:eqtlw|1	LOWEST	.	.	.
Shown are the following results for the query SNP;
LD class (n):
The number of variants with r2 > 0.8 with the lead variant (LD between variants was estimated using a set of 8,700 whole-genome sequenced Icelandic individuals).
Genes linked:
Number of protein coding genes linked to the associated variant LD class
Linked gene(s) symbol:
Protein coding gene with the strongest link to the query SNP LD class
Gene link conf:
confidence of strongest linked gene in the lead variant LD class ((score highest gene - score 2nd highest gene) / score highest gene)
Gene link details:
Details of how variants in the LD class and protein coding gene are linked
Score values:
VEP HIGH impact : 10
VEP MODERATE impact : 2
VEP LOW impact : 1
GTEX cis-eqtl pval <=1e-6 : 5
GTEX cis-eqtl pval >1e-6 : 1
Fantom 5 promoter : 2
JEME (Fantom 5 / Encode) enhancer : 1
VEP impact:
Impact according to VEP r89
Vep biotype:
Biotype according to VEP r89
Transcription factors, with significantly impacted binding; based on PWM-match factor:
Transcription factors, with significantly impacted binding also reported by Encode.
matchPWM function from Biostrings package in R to enable computational predictions for the impact of single-
nucleotide variants on DNA binding protein occupancy.
H3K27ac score in 118 different cell-types or primary tissues:
Sum of Negative logarithmic P-values of fold-change by Cell type [1]
Among the different cell-types or primary tissues, eight were prostate-derived: epithelial cell of prostate, prostate, RWPE1, RWPE2, PC-3, 22Rv1, C4-2B, VCAP)
