# Supplementary material for: Genome-wide associations for benign prostatic hyperplasia reveal a genetic correlation with serum levels of PSA
Source: Nat Commun. 2018 Nov 8;9:4568. doi: 10.1038/s41467-018-06920-9 (PMC6224563; doi:10.1038/s41467-018-06920-9)
Supplement: Supplementary file 4 — Supplementary Data 2 [file 41467_2018_6920_MOESM4_ESM.xls]

## Sheet: Regulatory_TAD_tissueSpecifc
Supplementary Data File 2. Summary results for BPH/LUTS risk variants and H3K27-acetylated regions, Dnase hypersensitivity sites and topologically associating domains in prostate derived cells/cell-lines.
Locus	Position (hg38)	Lead variant	H3K27ac / DHS (prostate epithelial cells)*	Genes within topologically associating domain (TAD) boundaries; based on LnCAP cell line$	LD class variant count/(span)
2p16.1	60351708	rs10180282	rs6731582	LINC01122, LOC101927285, MIR4432, BCL11A	10 (21.5kb)
2p16.1	60535367	rs2556378	rs2556375, rs2556377, rs6739994, rs971563	LINC01122, LOC101927285, MIR4432, BCL11A	6 (15.0kb)
5p15.33	1287079	rs2853677	none found	Multiple (n=37)	1
5p15.33	1322353	rs381949	rs31490, rs452932, rs452384, rs370348, rs27996 / rs452384	Multiple (n=37)	59 (50.6kb)
5q22.1	111573636	rs10054105	chr5:111641471, rs11241133 / rs17133427, rs11241133	SLC25A46, TSLP, WDR36, CAMK4, STARD4, STARD4-AS1, NREP, NREP-AS1, EPB41L4A	120 (81.0kb)
5q31.1	135271869	rs677394	none found	PCBD2, MIR4461, CATSPER3, PITX1, C5orf66, C5orf66-AS1, C5orf66-AS2, H2AFY	7 (10.1kb)
6p22.1	27800570	rs200476	rs9357045, rs9348774, rs9295740 / rs9357045, rs9348774	Multiple (n=274)	15 (278kb)
10p12.31	22021369	rs7906649	none found	NEBL, C10orf113, NEBL-AS1, RNU6-15P, CASC10, MIR1915, SKIDA1, MLLT10, DNAJC1, EBLN1, TRN-GTT2-3, LOC100130992, COMMD3, COMMD3-BMI1, BMI1, SPAG6, LOC100499489, PIP4K2A, ARMC3, MSRB2	18 (27.7kb)
10p12.31	22138360	rs148678804	rs149675385	NEBL, C10orf113, NEBL-AS1, RNU6-15P, CASC10, MIR1915, SKIDA1, MLLT10, DNAJC1, EBLN1, TRN-GTT2-3, LOC100130992, COMMD3, COMMD3-BMI1, BMI1, SPAG6, LOC100499489, PIP4K2A, ARMC3, MSRB2	6 (226.5kb)
10q26.12	120870067	rs4548546	rs11199598, rs4752471, rs10668494,rs35427285,rs386372656, rs4752472, rs12415091, rs11199633, rs10886796, rs12250736, rs12250981, rs4751807, rs4751809, chr10:120917766, rs7094695, rs10788129, rs12779782 / rs4751809, chr10:120917766	WDR11, FGFR2, ATE1, ATE1-AS1, NSMCE4A, TACC2, BTBD16, PLEKHA1, MIR3941, ARMS2, HTRA1	182 (77.1kb)
10q26.12	121285698	rs11199879	rs10886900 / rs10886897, rs10886898, rs10886899	WDR11, FGFR2, ATE1, ATE1-AS1, NSMCE4A, TACC2, BTBD16, PLEKHA1, MIR3941, ARMS2, HTRA1	53 (29.7kb)
10q26.12	121586602	rs2981575	rs11200014, rs1078806	WDR11, FGFR2, ATE1, ATE1-AS1, NSMCE4A, TACC2, BTBD16, PLEKHA1, MIR3941, ARMS2, HTRA1	28 (18.9kb)
11p15.5	199492	rs72878024	rs500840	Multiple (n=120)	33 (93.0kb)
12q24.21	114230813	rs2555019	none found	PTPN11, MIR1302-1, RPH3A, OAS1, OAS3, OAS2, DTX1, RASAL1, CFAP73, DDX54, MIR7106, RITA1, IQCD, TPCN1, MIR6762, SLC8B1, PLBD2, SDS, SDSL, LHX5, LHX5-AS1, LINC01234, RBM19, TBX5, TBX5-AS1	10 (20.5kb)
12q24.21	114671102	rs8853	rs71807, rs8853, rs484443, rs551510	TBX3, MED13L	12 (21.8kb)
13q14.3	50514220	rs1638703	none found	Multiple (n=36)	65 (35.1kb)
13q14.3	50904782	rs6561599	rs2274069	Multiple (n=36)	11 (21.1kb)
17q12	37742390	rs11651052	rs4430796, rs11651052, rs11263763	GGNBP2, DHRS11, MRM1, LHX1, AATF, MIR2909, ACACA, C17orf78, TADA2A, DUSP14, SYNRG, DDX52, MIR378J, HNF1B, YWHAEP7	8 (7.3kb)
18q11.2	22324181	rs9958656	none found	ROCK1, GREB1L, ESCO1, SNRPD1, ABHD3, MIR320C1, MIB1, MIR133A1HG, MIR133A1, MIR1-2, GATA6-AS1, GATA6, CTAGE1, LOC101927571, RBBP8, MIR4741, LOC105372022, CABLES1, TMEM241	12 (12.6kb)
18q11.2	22454054	rs17670370	rs997360, rs12458651, rs77114888, rs7228667, rs12604235, rs12607091 / rs12604235	ROCK1, GREB1L, ESCO1, SNRPD1, ABHD3, MIR320C1, MIB1, MIR133A1HG, MIR133A1, MIR1-2, GATA6-AS1, GATA6, CTAGE1, LOC101927571, RBBP8, MIR4741, LOC105372022, CABLES1, TMEM241	55 (26.7kb)
19q12	31614073	rs11084596	none found	C19orf12, CCNE1, URI1, ZNF536, TSHZ3, THEG5, LINC01533, LOC101927411, ZNF507, LOC400684, DPY19L3, PDCD5, ANKRD27, NUDT19, RGS9BP, TDRD12, SLC7A9, CEP89	1
20q13.33	62466597	rs6061244	none found	Multiple (n=87)	1
20q13.33	62475466	rs200383755	none found	Multiple (n=87)	3 (399kb)
*Shown are results for variants in the same LD class as the lead variants (r2 > 0.80) located within regions characterized as H3K27-acetylated (H3K27ac) or Dnase hypersensitivity sites (DHS). Variants intersecting with H3K27ac marked regions in prostate epithelial cells are displayed in regular font whereas variants intersecting with Dnase hypersensitivity sites are displayed in italic fonts. Var…
